# Supplementary material for: Replication of Human Sapovirus in Human-Induced Pluripotent Stem Cell-Derived Intestinal Epithelial Cells
Source: Viruses. 2023 Sep 15;15(9):1929. doi: 10.3390/v15091929 (PMC10536750; doi:10.3390/v15091929)
Supplement: Supplementary file 1 [file viruses-15-01929-s001.zip]

Archive with 1 entries (1 files):
- viruses-2563125-supplementary.pdf
